# Supplementary material for: Impaired synaptosome phagocytosis in macrophages of individuals with autism spectrum disorder
Source: Mol Psychiatry. 2025 Apr 4;30(8):3837–45. doi: 10.1038/s41380-025-03002-3 (PMC12240830; doi:10.1038/s41380-025-03002-3)
Supplement: Supplementary file 6 — Supplementary Table 1 [file 41380_2025_3002_MOESM6_ESM.xlsx]

## Sheet: Sheet3
		Suplementary Table 1 Characteristics in each group
			TD	ASD
			(n=16)	(n=43)
		age, mean (SD)	30.1 (8.0)	28.9 (5.4)		t=0.662, p=0.52
		sex, male, n (%)	12 (75%)	32 (74%)		p>0.9999*
						unpaired t-test
						*Fisher's exact test
		Abbreviations: ASD: autism spectrum disorder; TD: typical development.
