# Supplementary material for: Impaired synaptosome phagocytosis in macrophages of individuals with autism spectrum disorder
Source: Mol Psychiatry. 2025 Apr 4;30(8):3837–45. doi: 10.1038/s41380-025-03002-3 (PMC12240830; doi:10.1038/s41380-025-03002-3)
Supplement: Supplementary file 7 — Supplementary Table 2 [file 41380_2025_3002_MOESM7_ESM.xlsx]

## Sheet: Sheet3
		Suplementary Table 2 Multiple linear regression analysis
			β	95% CI	p
		Intercept	7.438	-6.459 to 21.33	0.2702
		sex (male)	-3.397	-6.801 to 0.006043	0.0504
		age	-0.04389	-0.2983 to 0.2105	0.7169
		estimated IQ	0.03266	-0.08134 to 0.1467	0.5487
		education	-0.02796	-0.7915 to 0.7356	0.9385
		AQ total	-0.06278	-0.2978 to 0.1723	0.5758
		Abbreviations: IQ: intelligence quotient; AQ: Autism Quotient; CI: confidence interval.
